# Supplementary material for: Incidence of depression and anxiety among working men and women: Evidence from a cross-sectional survey in Indian call centers
Source: PLOS Ment Health. 2025 Nov 3;2(11):e0000460. doi: 10.1371/journal.pmen.0000460 (PMC12798410; doi:10.1371/journal.pmen.0000460)
Supplement: S1 Table — (XLSX) [file pmen.0000460.s001.xlsx]

## Sheet: Sheet1
	(1)	(2)
	Model 1	Model 2
Female	1.03	1.03
Age group
26-30	1.23	1.23
31-40	1.51	1.51
40 and above	1.13	1.13
Education
Completed High School	15.76	15.76
Completed university or higher	15.93	15.93
Customer service executive	1.25	1.25
Religious majority - Hindu	1.15	1.15
City
Bhopal	5.81	5.81
Hubli	6.01	6.01
Jamshedpur	8.29	8.29
Udaipur	8.8	8.8
Married	1.43	1.43
