# Supplementary material for: Incidence of depression and anxiety among working men and women: Evidence from a cross-sectional survey in Indian call centers
Source: PLOS Ment Health. 2025 Nov 3;2(11):e0000460. doi: 10.1371/journal.pmen.0000460 (PMC12798410; doi:10.1371/journal.pmen.0000460)
Supplement: S2 Table — (XLSX) [file pmen.0000460.s002.xlsx]

## Sheet: Sheet1
	(1)	(2)	(3)	(4)
	Model 1	Model 2	Model 3	Model 4
Female*(1-Interaction Variable)	1.37	1.28	1.77	4.52
Male*(Interaction Variable)	1.38	1.33	1.59	1.46
Female*(Interaction Variable)	1.31	1.23	1.65	4.49
Age group
26-30	1.24	1.23	1.24	1.24
31-40	1.52	1.52	1.52	1.52
40 and above	1.13	1.13	1.13	1.13
Education
Completed High School	15.78	15.78	15.8	15.76
Completed university or higher	15.95	15.95	15.97	15.93
Customer service executive	1.25	1.26	1.26	1.25
Religious majority - Hindu	1.15	1.15	1.16	1.15
City
Bhopal	5.81	5.81	5.84	5.82
Hubli	6.02	6.02	6.02	6.02
Jamshedpur	8.3	8.29	8.31	8.29
Udaipur	8.81	8.8	8.82	8.82
Married	1.43	1.43	1.43	1.43
