# Supplementary material for: Incidence of depression and anxiety among working men and women: Evidence from a cross-sectional survey in Indian call centers
Source: PLOS Ment Health. 2025 Nov 3;2(11):e0000460. doi: 10.1371/journal.pmen.0000460 (PMC12798410; doi:10.1371/journal.pmen.0000460)
Supplement: S1 Data — (DO) [file pmen.0000460.s003.do]

use "C:\Users\Sristhi Goel\OneDrive - Center for Disease Dynamics, Economics & Policy\Mental Health and Women's Employment\China India Visiting Scholars Grant\Data\Final\India_dataset.dta" , clear

*Bivariate regressions
*female
foreach var in age_group_new education city_new {
logistic Anxiety i. `var' if female==1 , robust
}

foreach var in customer_service senior social_media_use religion_majority live_with_parents_new above_average_news rural_parents marital_status siblings lost_COVID19 stress_married stress_unwell_parents  stress_breakup stress_finance stress_domestic_violence family_restrictions stress_not_work_call_center stress_nature_of_work_normal stress_organization_normal stress_management_normal stress_coworkers_normal{
logistic Anxiety `var' if female==1 , robust
}


foreach var in age_group_new education city_new {
logistic Depression i. `var' if female==1 , robust
}

foreach var in customer_service senior social_media_use religion_majority live_with_parents_new above_average_news rural_parents marital_status siblings lost_COVID19 stress_married stress_unwell_parents  stress_breakup stress_finance stress_domestic_violence family_restrictions stress_not_work_call_center stress_nature_of_work_normal stress_organization_normal stress_management_normal stress_coworkers_normal{
logistic Depression  `var' if female==1 , robust
}

*Male
foreach var in age_group_new education city_new {
logistic Anxiety i. `var' if female==0 , robust
}

foreach var in customer_service senior social_media_use religion_majority live_with_parents_new above_average_news rural_parents marital_status siblings lost_COVID19 stress_married stress_unwell_parents  stress_breakup stress_finance stress_domestic_violence family_restrictions stress_not_work_call_center stress_nature_of_work_normal stress_organization_normal stress_management_normal stress_coworkers_normal{
logistic Anxiety `var' if female==0 , robust
}


foreach var in age_group_new education city_new {
logistic Depression i.`var' if female==0 , robust
}

foreach var in customer_service senior social_media_use religion_majority live_with_parents_new above_average_news rural_parents marital_status siblings lost_COVID19 stress_married stress_unwell_parents  stress_breakup stress_finance stress_domestic_violence family_restrictions stress_not_work_call_center stress_nature_of_work_normal stress_organization_normal stress_management_normal stress_coworkers_normal{
logistic Depression  `var' if female==0 , robust
}


* Multivariate regressions and Co-ef plots
qui eststo anxiety_women: reg Anxiety i.age_group_new i.education social_media_use marital_status siblings stress_married stress_unwell_parents  stress_breakup stress_finance stress_domestic_violence family_restrictions stress_not_work_call_center stress_nature_of_work_normal stress_organization_normal stress_management_normal stress_coworkers_normal if female==1, robust
coefplot, drop(_cons) xline(0) mlabposition(1) mlabgap(*2) mlabel("{it:p} = " + string(@pval,"%9.3f")) ///
headings(0.marital_status = "{bf: Marital Status}" ///
    0.siblings = "{bf:siblings}" ///
	0.stress_married= "{bf:Stress married}" ///
	0.stress_unwell_parents= "{bf:stress unwell parents}" ///
	0.stress_breakup= "{bf:stress breakup}" ///
	0.stress_finance= "{bf:stress_finance}" ///
	0.stress_not_work_call_center= "{bf:stress_not_work_call_center}")	name(anxiety_among_women)
	
qui eststo depression_women: reg Depression i.age_group_new i.education social_media_use marital_status stress_married stress_unwell_parents  stress_breakup stress_finance stress_domestic_violence family_restrictions stress_not_work_call_center stress_nature_of_work_normal stress_organization_normal stress_management_normal stress_coworkers_normal if female==1, robust
coefplot, drop(_cons) xline(0) mlabposition(1) mlabgap(*2) mlabel("{it:p} = " + string(@pval,"%9.3f")) ///
headings(0.marital_status = "{bf: Married}" ///
    0.siblings = "{bf:Siblings}" ///
	0.stress_married= "{bf:Stress - Pressure to get married}" ///
	0.stress_unwell_parents= "{bf:stress unwell parents}" ///
	0.stress_breakup= "{bf:stress breakup}" ///
	0.stress_finance= "{bf:stress_finance}" ///
	0.stress_not_work_call_center= "{bf:stress_not_work_call_center}")	name(depression_among_women)
	
qui eststo anxiety_men: reg Anxiety social_media_use religion_majority stress_married stress_unwell_parents  stress_breakup stress_finance stress_domestic_violence family_restrictions stress_not_work_call_center stress_nature_of_work_normal stress_organization_normal stress_management_normal stress_coworkers_normal if female==0, robust
coefplot, drop(_cons) xline(0) mlabposition(1) mlabgap(*2) mlabel("{it:p} = " + string(@pval,"%9.3f")) ///
headings(0.marital_status = "{bf: Marital Status}" ///
    0.siblings = "{bf:siblings}" ///
	0.stress_married= "{bf:Stress married}" ///
	0.stress_unwell_parents= "{bf:stress unwell parents}" ///
	0.stress_breakup= "{bf:stress breakup}" ///
	0.stress_finance= "{bf:stress_finance}" ///
	0.stress_not_work_call_center= "{bf:stress_not_work_call_center}")	name(anxiety_among_men)
	
qui eststo depression_men: reg Depression i.age_group_new customer_service senior marital_status social_media_use siblings lost_COVID19 stress_married stress_unwell_parents  stress_breakup stress_finance stress_domestic_violence family_restrictions stress_not_work_call_center stress_nature_of_work_normal stress_organization_normal stress_management_normal stress_coworkers_normal if female==0, robust
coefplot, drop(_cons) xline(0) mlabposition(1) mlabgap(*2) mlabel("{it:p} = " + string(@pval,"%9.3f")) ///
headings(0.marital_status = "{bf: Married}" ///
    0.siblings = "{bf:Siblings}" ///
	0.stress_married= "{bf:Stress - Pressure to get married}" ///
	0.stress_unwell_parents= "{bf:stress unwell parents}" ///
	0.stress_breakup= "{bf:stress breakup}" ///
	0.stress_finance= "{bf:stress_finance}" ///
	0.stress_not_work_call_center= "{bf:stress_not_work_call_center}")	name(depression_among_men)

********************

gen personal_stress_b=1 if personal_stress>0
replace personal_stress_b=0 if personal_stress==0

gen work_stress_b=1 if work_stress>0
replace work_stress_b=0 if work_stress==0

**Impact of gender on depression and anxiety
reg z_depression female, robust
outreg2 using India_reg1.xls, replace title(reg result) ctitle ("Depression without controls") dec(2) stats(coef se) nocons

reg z_depression female i.age_group_new  i.education customer_service religion_majority i.city_new marital_status, robust
outreg2 using India_reg1.xls, append keep(female ) title(reg result) ctitle (Depression with controls) dec(2) stats(coef se) nocons 

reg z_anxiety female, robust
outreg2 using India_reg1.xls, append keep(female ) title(reg result) ctitle (Anxiety without controls)   dec(2) stats(coef se) nocons 

reg z_anxiety female i.age_group_new  i.education customer_service religion_majority i.city_new marital_status, robust
outreg2 using India_reg1.xls, append keep(female ) title(reg result) ctitle (Anxiety with controls)   dec(2) stats(coef se) nocons 

***impact of the interaction of gender with stressors on anxiety and depression

**Stress
reg z_depression female#personal_stress_b i.age_group_new  i.education customer_service religion_majority i.city_new marital_status, robust
outreg2 using reg.xls, replace keep(female personal_stress_b female#personal_stress_b) title(reg result) ctitle (Depression)   dec(2) stats(coef se) nocons 

reg z_depression female#work_stress_b i.age_group_new  i.education customer_service religion_majority i.city_new marital_status, robust
outreg2 using reg.xls, append keep(female#work_stress_b) title(reg result) ctitle (Depression)   dec(2) stats(coef se) nocons 

reg z_anxiety female#personal_stress_b i.age_group_new  i.education customer_service religion_majority i.city_new marital_status, robust
outreg2 using reg.xls, append keep(female#personal_stress_b) title(reg result) ctitle (Anxiety)   dec(2) stats(coef se) nocons 

reg z_anxiety female#work_stress_b i.age_group_new  i.education customer_service religion_majority i.city_new marital_status, robust
outreg2 using reg.xls, append keep(female#work_stress_b) title(reg result) ctitle (Anxiety)   dec(2) stats(coef se) nocons 

**social media
reg z_depression female#social_media_use i.age_group_new  i.education customer_service religion_majority i.city_new marital_status, robust
outreg2 using reg.xls, append keep(female#social_media_use) title(reg result) ctitle (Depression)   dec(2) stats(coef se) nocons 

reg z_anxiety female#social_media_use i.age_group_new  i.education customer_service religion_majority i.city_new marital_status, robust
outreg2 using reg.xls, append keep(female#social_media_use) title(reg result) ctitle (Anxiety)  dec(2) stats(coef se) nocons 

**siblings 

reg z_depression female#siblings i.age_group_new  i.education customer_service religion_majority i.city_new marital_status, robust
outreg2 using reg.xls, append keep(female#siblings) title(reg result) ctitle (Depression)  dec(2) stats(coef se) nocons 

reg z_anxiety female#siblings i.age_group_new  i.education customer_service religion_majority i.city_new marital_status, robust
outreg2 using reg.xls, append keep(female#siblings) title(reg result) ctitle (Anxiety) dec(2) stats(coef se) nocons 
